# Supplementary material for: Screening and Application of Ligninolytic Microbial Consortia to Enhance Aerobic Degradation of Solid Digestate
Source: Microorganisms. 2022 Jan 25;10(2):277. doi: 10.3390/microorganisms10020277 (PMC8878073; doi:10.3390/microorganisms10020277)
Supplement: Supplementary file 1 [file microorganisms-10-00277-s001.zip]

Archive with 1 entries (1 files):
- microorganisms-1554570-supplementary.pdf
